# Supplementary material for: Altered Environmental Conditions Affect Responses to the Green Leaf Volatile Z-3-Hexenol in Zea mays
Source: Plants (Basel). 2026 Jan 23;15(3):342. doi: 10.3390/plants15030342 (PMC12899973; doi:10.3390/plants15030342)
Supplement: Supplementary file 1 [file plants-15-00342-s001.zip]

Archive with 1 entries (1 files):
- plants-4045295-supplementary.pdf
